# Supplementary material for: Characterization of PISTILLATA-like Genes and Their Promoters from the Distyly Fagopyrum esculentum
Source: Plants (Basel). 2022 Apr 12;11(8):1047. doi: 10.3390/plants11081047 (PMC9032694; doi:10.3390/plants11081047)
Supplement: Supplementary file 1 [file plants-11-01047-s001.zip]

Archive with 1 entries (1 files):
- plants-1667841-supplementary.pdf
